# Supplementary material for: Single-Cell RNA-Seq Reveals Heterogeneous lncRNA Expression in Xenografted Triple-Negative Breast Cancer Cells
Source: Biology (Basel). 2021 Sep 30;10(10):987. doi: 10.3390/biology10100987 (PMC8533545; doi:10.3390/biology10100987)
Supplement: Supplementary file 1 [file biology-10-00987-s001.zip]

Archive with 18 entries (17 files):
- Supplementary_material/
- __MACOSX/._Supplementary_material
- Supplementary_material/Supplementary_Tables.xlsx
- __MACOSX/Supplementary_material/._Supplementary_Tables.xlsx
- Supplementary_material/supl-fig-1.png
- __MACOSX/Supplementary_material/._supl-fig-1.png
- Supplementary_material/supl-fig-3.png
- __MACOSX/Supplementary_material/._supl-fig-3.png
- Supplementary_material/supl-fig-2.png
- __MACOSX/Supplementary_material/._supl-fig-2.png
- Supplementary_material/supl-fig-6.png
- __MACOSX/Supplementary_material/._supl-fig-6.png
- Supplementary_material/supl-fig-7.png
- __MACOSX/Supplementary_material/._supl-fig-7.png
- Supplementary_material/supl-fig-5.png
- __MACOSX/Supplementary_material/._supl-fig-5.png
- Supplementary_material/supl-fig-4.png
- __MACOSX/Supplementary_material/._supl-fig-4.png
