# Supplementary material for: Single-Cell RNA-Seq Reveals Heterogeneous lncRNA Expression in Xenografted Triple-Negative Breast Cancer Cells
Source: Biology (Basel). 2021 Sep 30;10(10):987. doi: 10.3390/biology10100987 (PMC8533545; doi:10.3390/biology10100987)
Supplement: Supplementary file 1 [file biology-10-00987-s001.zip › Supplementary_material/Supplementary_Tables.xlsx]

## Sheet: Supplementary Table 1
Supplementary Table 1: Common clustering in T1 and T2.
T1 Cluster	T2 Cluster	Number of genes in common
0	0	0
0	1	2
0	2	13
0	3	3
0	4	0
0	5	0
1	0	1
1	1	0
1	2	2
1	3	0
1	4	0
1	5	0
2	0	10
2	1	0
2	2	0
2	3	0
2	4	4
2	5	0
3	0	0
3	1	0
3	2	3
3	3	0
3	4	1
3	5	8
4	0	3
4	1	0
4	2	0
4	3	0
4	4	36
4	5	0
* Highlighted rows = classified as a common cluster

## Sheet: Supplementary Table 2
Supplementary Table 2. Common genes between T1 cluster 0 and T2 cluster 2.
gene	p_val.x*	avg_log2FC.x	p_val_adj.x	cluster.x	p_val.y*	avg_log2FC.y	p_val_adj.y	cluster.y
TUBA1A	1.97e-24	1.26855	3.34e-20	0	9.41e-14	0.806402	1.67e-09	2
COL1A1	4.91e-16	1.03502	8.31e-12	0	8.34e-19	0.843201	1.48e-14	2
SOX4	9.27e-16	1.01479	1.57e-11	0	4.67e-11	0.650632	8.27e-07	2
SAT1	4.73e-15	0.851744	8.01e-11	0	8.05e-11	0.613076	1.43e-06	2
SERPINF1	4.82e-14	0.889977	8.15e-10	0	3.54e-18	0.869211	6.26e-14	2
CMTM8	2.92e-10	0.803591	4.95e-06	0	3.96e-16	0.819898	7.02e-12	2
BMP4	1.61e-09	0.853925	2.73e-05	0	1.8e-13	0.701772	3.18e-09	2
MFAP2	1.65e-08	0.581039	0.000278748	0	2.52e-08	0.536453	0.000447138	2
CMTM3	5.27e-08	0.610196	0.000892095	0	3.85e-07	0.427209	0.00682197	2
NET1	1.11e-07	0.612244	0.00187273	0	1.06e-06	0.458882	0.0188011	2
GGT5	8.68e-07	0.437849	0.0146929	0	5.97e-09	0.437038	0.000105835	2
PSAP	1.27e-06	0.518606	0.0214511	0	1.89e-09	0.509845	3.34e-05	2
GSN	1.44e-06	0.478844	0.0243894	0	9.5e-13	0.743831	1.68e-08	2
*x = T1, y = T2

## Sheet: Supplementary Table 3
Supplementary Table 3. Common genes between T1 cluster 2 and T2 cluster 0.
gene	p_val.x*	avg_log2FC.x	p_val_adj.x	cluster.x	p_val.y*	avg_log2FC.y	p_val_adj.y	cluster.y
PFN1	1.8e-11	0.555951	3.04e-07	2	6.48e-09	0.305723	0.000114736	0
PLEK2	4.9e-11	0.774168	8.29e-07	2	3.45e-14	0.751258	6.11e-10	0
SGK1	8.95e-11	1.00716	1.51e-06	2	2.07e-06	0.294245	0.0367409	0
RGS10	1.11e-09	0.850235	1.87e-05	2	3.3e-12	0.627227	5.85e-08	0
DKK1	2.28e-09	1.01821	3.87e-05	2	1.58e-06	0.563338	0.0280067	0
PRSS3	4.51e-09	0.833925	7.64e-05	2	1.61e-10	0.575746	2.85e-06	0
SFN	1.55e-07	0.687673	0.00261943	2	3.27e-08	0.496068	0.000580122	0
C12orf75	1.94e-07	0.631516	0.00328373	2	1.82e-07	0.284989	0.00321637	0
G0S2	7.71e-07	0.896564	0.013053	2	1.99e-15	0.991798	3.52e-11	0
CCN2	2.55e-06	0.794258	0.0431446	2	1.75e-06	0.545504	0.0310671	0
*x = T1, y = T2

## Sheet: Supplementary Table 4
Supplementary Table 4. Common genes between T1 cluster 3 and T2 cluster 5.
gene	p_val.x*	avg_log2FC.x	p_val_adj.x	cluster.x	p_val.y*	avg_log2FC.y	p_val_adj.y	cluster.y
IFI27	3.29e-27	2.57321	5.57e-23	3	2.44e-15	3.06724	4.32e-11	5
SERPINA3	2.03e-26	2.13207	3.44e-22	3	2.63e-06	1.22348	0.0465352	5
FAM20C	2.19e-21	1.38218	3.71e-17	3	4.26e-07	1.05251	0.00754554	5
CD74	5.58e-20	2.2035	9.44e-16	3	3.17e-11	2.25818	5.62e-07	5
TFAP2C	8.61e-19	1.11168	1.46e-14	3	9.98e-22	1.43635	1.77e-17	5
MGP	7.49e-17	1.95991	1.27e-12	3	6.66e-22	2.76664	1.18e-17	5
FTH1	4.07e-10	1.07685	6.9e-06	3	3.71e-09	1.54975	6.57e-05	5
KLRC2	4.81e-07	0.540383	0.00813656	3	3.36e-16	1.57327	5.96e-12	5
*x = T1, y = T2

## Sheet: Supplementary Table 5
Supplementary Table 5. Common genes between T1 cluster 4 and T2 cluster 4.
gene	p_val.x*	avg_log2FC.x	p_val_adj.x	cluster.x	p_val.y*	avg_log2FC.y	p_val_adj.y	cluster.y
BIRC5	8.68e-44	2.01489	1.47e-39	4	4.98e-53	1.82935	8.82e-49	4
CENPF	3e-30	1.22239	5.08e-26	4	3.73e-26	1.09131	6.6e-22	4
CDC20	8.69e-29	1.414	1.47e-24	4	9.52e-36	1.32512	1.69e-31	4
PTTG1	3.08e-28	2.75813	5.22e-24	4	1.26e-40	2.55245	2.22e-36	4
CDKN3	1.07e-24	1.5936	1.81e-20	4	2.05e-41	1.57526	3.64e-37	4
TK1	9.07e-24	1.44815	1.54e-19	4	6.79e-15	0.983771	1.2e-10	4
CCNB1	3.33e-23	1.34675	5.64e-19	4	4.16e-26	1.04765	7.37e-22	4
PCLAF	4.51e-20	1.57437	7.64e-16	4	3.46e-10	1.29412	6.14e-06	4
CCNB2	1.69e-18	1.08478	2.86e-14	4	7.38e-35	1.29546	1.31e-30	4
ZWINT	2.37e-17	1.32199	4e-13	4	3.03e-13	1.01558	5.37e-09	4
CENPW	3.61e-17	1.56158	6.11e-13	4	1.99e-23	1.37132	3.52e-19	4
PRC1	4.69e-16	1.23805	7.94e-12	4	4.37e-15	0.856029	7.75e-11	4
TYMS	2.6e-15	1.18268	4.4e-11	4	1.57e-13	0.783504	2.78e-09	4
HMGN2	3.13e-12	1.5886	5.31e-08	4	7.9e-18	1.40589	1.4e-13	4
HMGB2	4.68e-11	1.69287	7.93e-07	4	8.23e-17	1.89659	1.46e-12	4
ANP32E	3.41e-10	1.12912	5.77e-06	4	1.3e-12	1.00434	2.3e-08	4
C12orf75	4.65e-10	1.38495	7.87e-06	4	2.81e-12	1.18226	4.97e-08	4
DBI	6.76e-10	1.09776	1.14e-05	4	4.17e-08	0.825707	0.000739149	4
PFN1	9.11e-10	0.837519	1.54e-05	4	2.6e-22	0.887275	4.6e-18	4
H2AFZ	1.69e-09	1.44825	2.87e-05	4	4.02e-23	1.28317	7.12e-19	4
TUBA1B	2.49e-09	1.83069	4.21e-05	4	1.64e-09	1.03876	2.91e-05	4
STMN1	4.96e-09	1.41212	8.4e-05	4	1.65e-13	1.14659	2.92e-09	4
CKS1B	7.24e-09	1.54759	0.000122628	4	2.54e-20	1.60382	4.5e-16	4
UBE2C	1.23e-08	1.98843	0.000208216	4	1.71e-15	1.51014	3.02e-11	4
HINT1	2.84e-08	0.964703	0.000480474	4	1.09e-09	0.647752	1.94e-05	4
ACTB	5.47e-08	0.854991	0.00092664	4	5.22e-08	0.472405	0.000924604	4
HMGB3	5.94e-08	1.20395	0.00100596	4	9.07e-14	1.06727	1.61e-09	4
ATP5MG	1.48e-07	0.980388	0.00250105	4	7.85e-07	0.536729	0.0139156	4
YBX1	2.89e-07	0.831371	0.00488921	4	4.39e-13	0.909751	7.78e-09	4
RPS19	6.48e-07	0.772268	0.0109628	4	5.58e-08	0.388365	0.000989461	4
RPL35	7.21e-07	0.503774	0.012205	4	6.51e-08	0.392977	0.0011528	4
POLR2L	9.98e-07	1.07774	0.0168918	4	6.68e-07	0.732496	0.0118399	4
DTYMK	1.39e-06	1.06464	0.0234494	4	1.33e-08	0.714913	0.00023494	4
PHF19	1.95e-06	0.822491	0.0329655	4	6.06e-12	1.03342	1.07e-07	4
SMS	2.62e-06	1.06714	0.0443384	4	4.29e-07	0.894671	0.00760158	4
H2AFV	2.9e-06	1.16884	0.0490352	4	2.93e-12	0.97408	5.19e-08	4
*x = T1, y = T2
